# Supplementary material for: Deep Learning-Based Automatic Duckweed Counting Using StarDist and Its Application on Measuring Growth Inhibition Potential of Rare Earth Elements as Contaminants of Emerging Concerns
Source: Toxics. 2023 Aug 8;11(8):680. doi: 10.3390/toxics11080680 (PMC10457735; doi:10.3390/toxics11080680)
Supplement: Supplementary file 1 [file toxics-11-00680-s001.zip]

Archive with 3 entries (3 files):
- File S1. InhibitionAnalyzer1.5.zip
- File S2. TF_SavedModel_small_duckweed_LoRes.zip
- File S3. StarDist SOP.pptx
